# Supplementary material for: TREM2‐IGF1 Mediated Glucometabolic Enhancement Underlies Microglial Neuroprotective Properties During Ischemic Stroke
Source: Adv Sci (Weinh). 2023 Dec 27;11(10):2305614. doi: 10.1002/advs.202305614 (PMC10933614; doi:10.1002/advs.202305614)
Supplement: Supplementary file 2 — Supporting Information [file ADVS-11-2305614-s005.xlsx]

## Sheet: Sheet1
Primers list
Gene	Sequence (5’-3’; forward - reverse)
β-actin	GGCTGTATTCCCCTCCATCG-CCAGTTGGTAACAATGCCATGT
Ctsb	CAGGCTGGACGCAACTTCTAC-TCACCGAACGCAACCCTTC
Fabp5	CATCACGGTCAAAACCGAGAG-ACTCCACGATCATCTTCCCAT
Pdgfa	TGTGCCCATTCGCAGGAAG-GAGGTATCTCGTAAATGACCGTC
Axl	GTGGTTTCCAGACAACCTACG-CGGATGTGATACGGGGTGTG
Osm	CCCGGCACAATATCCTCGG-TCTGGTGTTGTAGTGGACCGT
Vegf	GCACATAGAGAGAATGAGCTTCC-CTCCGCTCTGAACAAGGCT
Spp1	CAGAATCTCCTTGCGCCACA-TGGAGTGAAAGTGTCTGCTTGT
cox7a2	GCTGGCCCTTCGTCAGATT-GGCATCCCATTATCCTCCTGAA
Cox6a2	CTGCTCCCTTAACTGCTGGAT-GATTGTGGAAAAGCGTGTGGT
Atp5c	CCAGGAGACTGAAGTCCATCA-AGAACCTGTCCCATACACTCG
Cox6a1	TCAACGTGTTCCTCAAGTCGC-AGGGTATGGTTACCGTCTCCC
Cox7a2	GCTGGCCCTTCGTCAGATT-GGCATCCCATTATCCTCCTGAA
Cox7c	ATGTTGGGCCAGAGTATCCG-ACCCAGATCCAAAGTACACGG
Cd86	GACCGTTGTGTGTGTTCTGG-GATGAGCAGCATCACAAGGA
Ctsb	CAGGCTGGACGCAACTTCTAC-TCACCGAACGCAACCCTTC
Apoe	CTGACAGGATGCCTAGCCG-CGCAGGTAATCCCAGAAGC
Trem2	CTGGAACCGTCACCATCACTC-CGAAACTCGATGACTCCTCGG
Cd9	ATGCCGGTCAAAGGAGGTAG-GCCATAGTCCAATAGCAAGCA
Ctsl	ATCAAACCTTTAGTGCAGAGTGG-CTGTATTCCCCGTTGTGTAGC
Ctsd	GCTTCCGGTCTTTGACAACCT-CACCAAGCATTAGTTCTCCTCC
Igf1	CTGGACCAGAGACCCTTTGC-GGACGGGGACTTCTGAGTCTT
Stat1	GCAAACGAGACATCATAGGCA-TCACAGTGGTTCGAGCTTCAG
