# Supplementary material for: TREM2‐IGF1 Mediated Glucometabolic Enhancement Underlies Microglial Neuroprotective Properties During Ischemic Stroke
Source: Adv Sci (Weinh). 2023 Dec 27;11(10):2305614. doi: 10.1002/advs.202305614 (PMC10933614; doi:10.1002/advs.202305614)
Supplement: Supplementary file 3 — Supporting Information [file ADVS-11-2305614-s001.xlsx]

## Sheet: Sheet1
Exact P values
Figure 3
	Vehicle vs. Sham	Repop vs. Sham
Igf1	0.0002	0.0247
Trem2	0.0063	0.0138
Apoe	0.0002	0.0108
Ctsb	0.0441	0.8724
Cd9	0.061	0.3462
Stat1	0.2361	0.9482
Mnss
	Vehicle vs. Depletion	Repop vs Depletion
1d	0.4413	0.3364
3d	0.0449	0.0039
7d	0.0008	0.001
Figure 4
Mnss	WT vs. Trem2-/- MCAO
1d	>0.9999
3d	>0.9999
7d	0.0003
Figure 6
	Igf1 transfection vs NC	Cyclocreatine vs. Vehicle
Cox7c	0.0043	0.0026
Atp5c	0.0187	0.002
Cox6a1	0.0215	<0.0001
Cox7a2	0.0055	<0.0001
Cox6a2	0.5827	0.0071
Ctsl	0.1159	<0.0001
Cd9	0.0136	0.0003
Igf1	0.0009	0.0116
Cd86	0.0852	<0.0001
Ctsb	0.0003	0.0002
Spp1	0.0322	<0.0001
Vegf	0.1162	<0.0001
Fabp5	<0.0001	<0.0001
Axl	0.0228	<0.0001
Pdgfa	<0.0001	<0.0001
Osm	0.0295	0.0006
