# Supplementary material for: TREM2‐IGF1 Mediated Glucometabolic Enhancement Underlies Microglial Neuroprotective Properties During Ischemic Stroke
Source: Adv Sci (Weinh). 2023 Dec 27;11(10):2305614. doi: 10.1002/advs.202305614 (PMC10933614; doi:10.1002/advs.202305614)
Supplement: Supplementary file 4 — Supporting Information [file ADVS-11-2305614-s006.csv]

Genes	p_val	avg_log2FC	pct.1	pct.2	p_val_adj
Myo1e	8.57E-109	1.971433297	0.739	0.253	2.01E-104
Sash1	1.57E-92	1.968053063	0.545	0.107	3.68E-88
Tanc2	8.75E-89	-0.852294829	0.941	0.993	2.05E-84
Apoe	5.90E-83	1.481440858	0.77	0.331	1.38E-78
Lilrb4a	2.37E-78	1.615091071	0.451	0.071	5.57E-74
Igf1	1.68E-76	1.858586727	0.403	0.043	3.95E-72
Fmn1	3.29E-73	1.532215971	0.621	0.232	7.72E-69
Rftn1	1.68E-70	1.423554059	0.558	0.167	3.94E-66
Zfhx3	1.23E-68	-0.778276583	0.88	0.974	2.88E-64
Anapc15	1.87E-67	1.343071997	0.659	0.281	4.38E-63
Siglech	5.03E-67	-1.118279758	0.43	0.807	1.18E-62
Arhgap24	1.11E-65	1.252551265	0.763	0.42	2.61E-61
Xdh	1.51E-62	1.603508093	0.429	0.09	3.54E-58
Gm10790	5.78E-62	-1.015207028	0.513	0.825	1.35E-57
Xylt1	6.58E-62	1.431294137	0.452	0.107	1.54E-57
Ctsb	3.41E-54	1.183264567	0.67	0.342	7.99E-50
Dock4	8.24E-54	-0.623424368	0.945	0.987	1.93E-49
Apbb2	6.38E-53	0.993096205	0.804	0.562	1.49E-48
Prkca	1.07E-49	-1.064737778	0.371	0.685	2.51E-45
Tgfbr1	6.53E-49	-0.692271041	0.92	0.975	1.53E-44
Myo5a	2.85E-47	1.225237691	0.517	0.207	6.68E-43
Bank1	1.90E-46	-1.237305694	0.116	0.427	4.46E-42
Elmo1	2.45E-45	-0.56745267	0.96	0.981	5.74E-41
Cacna1a	2.56E-45	1.261777825	0.572	0.274	5.99E-41
Rapgef5	4.50E-45	-0.824312273	0.663	0.865	1.06E-40
Selplg	5.20E-45	-0.974032283	0.441	0.715	1.22E-40
Mitf	5.41E-45	0.911133546	0.862	0.666	1.27E-40
Lpl	7.23E-45	1.289901502	0.255	0.029	1.70E-40
Abca1	2.80E-44	0.816097977	0.86	0.708	6.56E-40
Lpcat2	2.21E-42	-0.775271714	0.63	0.83	5.18E-38
Neat1	2.26E-42	1.092546296	0.529	0.228	5.31E-38
E230029C05Rik	7.40E-41	-0.732816656	0.668	0.867	1.74E-36
Arhgap5	2.49E-40	-0.742424543	0.74	0.906	5.84E-36
Cacnb2	4.27E-40	-0.995626862	0.402	0.681	1.00E-35
Vps13c	7.34E-40	0.910686117	0.68	0.392	1.72E-35
Fnip2	2.36E-39	1.12375801	0.657	0.423	5.54E-35
Lrmda	4.18E-37	0.553881378	0.979	0.936	9.79E-33
Olfr111	3.31E-36	1.000929003	0.336	0.094	7.75E-32
Hif1a	3.61E-36	1.041945361	0.495	0.218	8.46E-32
Srgap2	9.48E-36	-0.488841841	0.967	0.987	2.22E-31
Ptchd1	3.88E-35	0.941477255	0.298	0.071	9.11E-31
Gm15283	4.55E-35	1.004521827	0.407	0.147	1.07E-30
Maml3	8.99E-35	-0.574374582	0.871	0.949	2.11E-30
Frmd4a	3.69E-33	-0.544454396	0.869	0.944	8.64E-29
8030442B05Rik	4.20E-33	-0.883425608	0.319	0.578	9.85E-29
Cd180	6.49E-33	0.760827218	0.752	0.518	1.52E-28
Ivns1abp	6.51E-33	-0.65815594	0.69	0.822	1.53E-28
Cd84	6.62E-33	0.764716794	0.804	0.615	1.55E-28
Dock10	7.13E-33	-0.6221516	0.752	0.873	1.67E-28
Lyst	9.91E-33	0.938442243	0.681	0.477	2.32E-28
Nceh1	1.50E-32	0.836125358	0.321	0.093	3.53E-28
Actr3b	1.75E-32	0.920798578	0.267	0.06	4.11E-28
Ssh2	1.84E-32	-0.556016584	0.909	0.956	4.31E-28
Bcar3	4.01E-32	0.83040948	0.255	0.054	9.40E-28
Agmo	1.31E-31	-0.866249402	0.491	0.712	3.08E-27
Dab2	3.66E-31	0.931556769	0.321	0.101	8.59E-27
Cst3	5.89E-31	-0.858211567	0.446	0.664	1.38E-26
Gm26714	9.84E-31	0.842414804	0.287	0.077	2.31E-26
Gm37168	6.95E-30	0.893317651	0.298	0.088	1.63E-25
Entpd1	7.05E-30	-0.64871604	0.612	0.802	1.65E-25
Cd9	8.66E-30	0.861122663	0.581	0.334	2.03E-25
Arap2	1.53E-29	0.831462468	0.365	0.134	3.60E-25
Numb	2.80E-29	-0.555361041	0.79	0.903	6.56E-25
Csf1	4.82E-29	1.001974086	0.273	0.077	1.13E-24
Csmd3	6.45E-29	-0.634305503	0.882	0.927	1.51E-24
Abca9	6.80E-29	-0.769092456	0.423	0.642	1.60E-24
Pag1	9.00E-29	-0.539566385	0.819	0.931	2.11E-24
Atg7	2.05E-28	0.754656344	0.393	0.156	4.80E-24
Dgkz	2.06E-28	0.748444525	0.589	0.33	4.82E-24
Rai14	3.89E-28	0.876538205	0.257	0.07	9.12E-24
Slc38a6	4.63E-28	0.871692953	0.502	0.264	1.09E-23
Gng12	5.21E-28	0.734974314	0.498	0.249	1.22E-23
Cadm1	5.68E-28	0.698679921	0.831	0.679	1.33E-23
Rasgrp3	9.85E-28	0.718335897	0.82	0.684	2.31E-23
Gnas	1.17E-27	0.784035854	0.598	0.355	2.74E-23
Cpd	1.44E-27	0.825476118	0.39	0.162	3.37E-23
Serpine2	2.09E-27	0.766894752	0.585	0.338	4.89E-23
Chd9	3.31E-27	-0.496981511	0.89	0.937	7.75E-23
Fchsd2	6.16E-27	-0.723361161	0.679	0.808	1.44E-22
Plek	6.65E-27	0.821867344	0.607	0.373	1.56E-22
Serinc3	7.86E-27	-0.611477618	0.627	0.779	1.84E-22
Pip4k2a	1.18E-26	-0.502549858	0.803	0.893	2.78E-22
Gm35188	1.63E-26	-0.652875846	0.697	0.832	3.82E-22
0610040J01Rik	3.31E-26	-0.697570465	0.52	0.697	7.75E-22
Ctsd	3.54E-26	0.749643909	0.678	0.459	8.29E-22
Itga9	5.73E-26	-0.832935032	0.195	0.42	1.34E-21
Fat3	9.97E-26	0.785593164	0.733	0.526	2.34E-21
Pld1	1.01E-25	-0.758570453	0.386	0.593	2.37E-21
Apobec1	1.20E-25	1.093061983	0.598	0.409	2.80E-21
Cacna1d	1.30E-25	0.61521065	0.783	0.61	3.04E-21
Cpeb2	1.44E-25	0.739155501	0.529	0.286	3.38E-21
Arid5b	6.59E-25	0.894188232	0.609	0.402	1.55E-20
Dapp1	1.36E-24	-0.730023655	0.371	0.582	3.20E-20
Cfh	1.64E-24	-0.609852118	0.553	0.745	3.84E-20
Abhd12	4.06E-24	0.587598155	0.857	0.734	9.52E-20
Ccr5	4.28E-23	-0.846583334	0.206	0.418	1.00E-18
Nrp2	1.50E-22	0.734043038	0.414	0.202	3.52E-18
Ddhd1	1.87E-22	0.793845949	0.348	0.152	4.38E-18
Pitpnc1	3.97E-22	0.675067349	0.844	0.725	9.30E-18
Rsrp1	6.43E-22	0.452634701	0.873	0.776	1.51E-17
AU020206	9.14E-22	0.573537224	0.713	0.501	2.14E-17
5033421B08Rik	1.49E-21	0.874729713	0.288	0.113	3.49E-17
St3gal6	1.50E-21	-0.602092524	0.582	0.739	3.53E-17
Ell2	1.97E-21	0.767206589	0.286	0.109	4.62E-17
Gnptab	3.17E-21	0.668804708	0.315	0.129	7.44E-17
Ankrd12	4.15E-21	0.635224595	0.542	0.315	9.73E-17
Myo9b	5.53E-21	0.608871397	0.583	0.363	1.30E-16
Dip2b	5.88E-21	-0.488249675	0.757	0.846	1.38E-16
Osbpl8	1.03E-20	0.683128627	0.638	0.44	2.42E-16
Gm42418	1.13E-20	0.420327348	0.934	0.854	2.65E-16
Plekhh2	1.18E-20	0.599411578	0.251	0.085	2.76E-16
Nrp1	2.83E-20	0.66879935	0.64	0.447	6.63E-16
Peak1	3.71E-20	0.657018055	0.542	0.325	8.70E-16
Col27a1	5.52E-20	-0.77508	0.207	0.388	1.29E-15
Kif13b	5.81E-20	0.636453665	0.626	0.44	1.36E-15
Sgk1	1.38E-19	0.738132867	0.339	0.16	3.23E-15
Kcnma1	1.50E-19	0.683289219	0.71	0.545	3.52E-15
Dock8	1.80E-19	-0.40709039	0.882	0.936	4.23E-15
Snx24	3.18E-19	0.607736925	0.781	0.654	7.45E-15
Aopep	3.22E-19	0.64321767	0.593	0.401	7.55E-15
Hpgd	3.24E-19	-0.769139977	0.286	0.473	7.58E-15
Rtn1	4.42E-19	-0.671446778	0.283	0.471	1.04E-14
Slco2b1	7.73E-19	-0.465652285	0.705	0.828	1.81E-14
Bcl2	1.29E-18	0.715213094	0.266	0.104	3.02E-14
C3ar1	2.03E-18	0.597798325	0.317	0.142	4.76E-14
Tpd52	4.70E-18	0.612416054	0.553	0.363	1.10E-13
Plekhm2	5.28E-18	0.547462507	0.484	0.274	1.24E-13
Il6ra	5.70E-18	-0.610845508	0.452	0.612	1.34E-13
Prkch	6.06E-18	0.55535521	0.534	0.318	1.42E-13
Eepd1	1.50E-17	0.698796512	0.349	0.173	3.52E-13
Abcg1	1.61E-17	0.611301808	0.46	0.271	3.78E-13
Eya4	1.97E-17	0.62848533	0.488	0.289	4.63E-13
Atp6v1a	2.22E-17	0.598710415	0.327	0.154	5.20E-13
Tbc1d4	2.75E-17	0.788362303	0.317	0.149	6.44E-13
Dmxl2	5.55E-17	0.559127797	0.324	0.15	1.30E-12
Acaca	6.20E-17	0.691608554	0.353	0.181	1.45E-12
Pkig	6.87E-17	-0.634323776	0.347	0.516	1.61E-12
BC035044	8.06E-17	-0.653737527	0.112	0.266	1.89E-12
1-Mar	1.00E-16	-0.490298225	0.604	0.741	2.35E-12
Nrip1	1.49E-16	-0.556582946	0.555	0.69	3.49E-12
Nos1ap	4.65E-16	-0.697466485	0.228	0.393	1.09E-11
Wipf1	4.89E-16	0.469430644	0.707	0.537	1.15E-11
Lrp1	4.95E-16	0.479373288	0.695	0.544	1.16E-11
Sirpa	5.63E-16	0.422514982	0.864	0.761	1.32E-11
Usp12	5.98E-16	0.539417298	0.616	0.438	1.40E-11
Aig1	8.53E-16	0.64442042	0.518	0.334	2.00E-11
Ank	1.10E-15	0.801905376	0.35	0.184	2.58E-11
P2rx4	1.11E-15	0.54958859	0.45	0.265	2.60E-11
Dtnbp1	1.38E-15	0.573385147	0.415	0.239	3.25E-11
Inpp5d	2.14E-15	-0.275924596	0.961	0.983	5.02E-11
St6gal1	2.25E-15	0.535266602	0.585	0.407	5.28E-11
Gm26917	2.51E-15	0.509815708	0.415	0.234	5.90E-11
Ankrd44	2.55E-15	-0.401181068	0.799	0.878	5.98E-11
Atxn1	3.23E-15	0.46993067	0.714	0.561	7.57E-11
Zfp704	3.36E-15	0.653332568	0.336	0.175	7.88E-11
P2ry12	3.68E-15	-0.458645159	0.733	0.84	8.62E-11
Colgalt1	3.79E-15	0.525786038	0.338	0.172	8.88E-11
Fam49b	4.16E-15	-0.347783456	0.873	0.921	9.76E-11
Gm2245	4.42E-15	0.609998781	0.614	0.451	1.04E-10
Etl4	5.69E-15	0.763378358	0.362	0.204	1.33E-10
Ppm1h	6.31E-15	0.385991137	0.88	0.826	1.48E-10
Abr	6.47E-15	0.515812476	0.629	0.439	1.52E-10
Gm16599	7.20E-15	0.490040741	0.528	0.337	1.69E-10
Elf2	7.42E-15	0.546942031	0.58	0.41	1.74E-10
Mapkapk2	8.51E-15	0.624966855	0.314	0.158	1.99E-10
Tjp1	1.13E-14	-0.570551437	0.342	0.507	2.65E-10
Sparc	1.29E-14	-0.574407353	0.23	0.393	3.02E-10
Slc25a25	1.41E-14	0.463548772	0.271	0.122	3.31E-10
Fam219a	1.72E-14	0.592883973	0.402	0.234	4.04E-10
Ldlrad4	1.81E-14	-0.338840143	0.947	0.966	4.25E-10
mt-Co3	2.53E-14	-0.574776222	0.301	0.463	5.93E-10
Gas6	2.54E-14	0.524769221	0.298	0.144	5.95E-10
Nav2	3.09E-14	-0.321347161	0.949	0.963	7.24E-10
Rad51b	3.21E-14	0.823274384	0.346	0.191	7.52E-10
P3h2	3.26E-14	-0.529082733	0.466	0.616	7.64E-10
Fgf13	4.06E-14	0.648650469	0.735	0.611	9.53E-10
Prkg1	5.13E-14	0.785522345	0.377	0.224	1.20E-09
Rin2	5.55E-14	0.506882456	0.539	0.36	1.30E-09
Abl2	7.60E-14	0.508848989	0.487	0.31	1.78E-09
Il6st	9.03E-14	0.527386898	0.54	0.365	2.12E-09
Ctsl	9.76E-14	0.512867095	0.328	0.171	2.29E-09
Slc16a10	1.06E-13	0.506219522	0.38	0.215	2.49E-09
Lamp2	1.08E-13	0.444100109	0.586	0.413	2.53E-09
Tent5c	1.20E-13	0.511843696	0.268	0.128	2.81E-09
Sh3bp2	1.80E-13	0.5117858	0.352	0.196	4.22E-09
Asap1	1.98E-13	0.381269976	0.911	0.818	4.64E-09
Atp6v1b2	2.49E-13	0.475332278	0.406	0.239	5.84E-09
Soat1	2.88E-13	0.505144236	0.355	0.199	6.76E-09
Gab3	2.93E-13	0.511153666	0.278	0.134	6.88E-09
Man1c1	3.23E-13	0.509256032	0.669	0.526	7.57E-09
Coro1c	5.56E-13	0.498926636	0.272	0.134	1.30E-08
Dleu2	5.92E-13	-0.33998226	0.895	0.934	1.39E-08
Bcl2l1	8.62E-13	0.476079145	0.511	0.341	2.02E-08
Itgb5	8.74E-13	-0.372870925	0.755	0.837	2.05E-08
Plcl1	1.16E-12	-0.334339035	0.843	0.912	2.72E-08
Tns3	1.49E-12	0.354766081	0.826	0.704	3.50E-08
Klhl6	1.50E-12	0.438743545	0.435	0.271	3.51E-08
Fhit	2.45E-12	-0.719842112	0.449	0.559	5.73E-08
Plekha1	2.79E-12	0.420042502	0.43	0.266	6.53E-08
Gramd1b	3.98E-12	0.432621362	0.314	0.167	9.34E-08
Soga1	5.11E-12	-0.505152742	0.463	0.581	1.20E-07
Mgat4a	5.37E-12	-0.448011973	0.63	0.711	1.26E-07
Epb41l3	6.30E-12	0.452950586	0.281	0.143	1.48E-07
Sgpl1	8.49E-12	0.494084497	0.386	0.244	1.99E-07
Rbms1	1.24E-11	0.463193992	0.337	0.193	2.92E-07
Tgfbr2	1.49E-11	0.387757265	0.809	0.726	3.48E-07
Flcn	1.57E-11	0.422476644	0.287	0.149	3.68E-07
Csf1r	2.34E-11	-0.346047717	0.763	0.828	5.48E-07
Cfap74	2.44E-11	-0.50839771	0.167	0.295	5.72E-07
Rbm47	2.79E-11	0.414844195	0.71	0.562	6.53E-07
Abcd2	3.25E-11	0.51799715	0.542	0.395	7.61E-07
Pak1	4.83E-11	-0.525677693	0.192	0.325	1.13E-06
Bcl2l11	4.93E-11	0.445336104	0.262	0.136	1.16E-06
Maml2	5.31E-11	-0.403262364	0.751	0.821	1.25E-06
Mast4	5.59E-11	0.440530159	0.531	0.386	1.31E-06
Prkce	7.15E-11	-0.529309688	0.385	0.507	1.68E-06
Picalm	7.20E-11	-0.335864642	0.816	0.856	1.69E-06
Samsn1	7.69E-11	0.454840084	0.484	0.331	1.80E-06
Gab1	7.91E-11	-0.571645851	0.234	0.36	1.85E-06
Ftl1	1.14E-10	0.39511302	0.265	0.137	2.68E-06
Cux1	1.15E-10	0.301873239	0.843	0.72	2.69E-06
Tm6sf1	1.27E-10	-0.533913748	0.203	0.33	2.99E-06
Capn3	1.33E-10	-0.411819212	0.325	0.473	3.13E-06
Ifi204	1.44E-10	0.593678059	0.275	0.152	3.37E-06
Plcl2	2.07E-10	-0.351811121	0.795	0.857	4.86E-06
Ctsz	2.52E-10	0.430507804	0.42	0.277	5.91E-06
Fgd2	2.67E-10	-0.370356578	0.583	0.685	6.26E-06
Itgam	2.70E-10	-0.393812173	0.513	0.636	6.32E-06
Inpp4b	2.80E-10	-0.325953239	0.865	0.896	6.57E-06
Man2a1	2.81E-10	0.363297121	0.352	0.208	6.58E-06
Man2a2	2.87E-10	0.385551207	0.282	0.156	6.72E-06
Akap10	3.40E-10	0.426656219	0.602	0.459	7.97E-06
Rp2	3.76E-10	-0.51669751	0.266	0.389	8.81E-06
Gtf2h2	3.90E-10	-0.440128865	0.553	0.631	9.13E-06
Gnaq	4.17E-10	0.27089503	0.884	0.809	9.77E-06
Aplp2	4.56E-10	0.428971588	0.311	0.178	1.07E-05
Pvt1	4.81E-10	0.393640362	0.678	0.56	1.13E-05
Zfp710	5.62E-10	-0.352456603	0.745	0.798	1.32E-05
Pde4d	5.63E-10	-0.522268573	0.446	0.554	1.32E-05
Rock2	7.39E-10	-0.399544671	0.613	0.695	1.73E-05
Rasgef1b	8.33E-10	0.390241299	0.276	0.153	1.95E-05
Chn2	9.18E-10	-0.344977286	0.69	0.778	2.15E-05
Nptn	9.21E-10	0.350752531	0.688	0.545	2.16E-05
Rnf144b	1.01E-09	0.425768121	0.284	0.162	2.36E-05
Tacc1	1.04E-09	-0.400050585	0.626	0.699	2.43E-05
Itpkb	1.12E-09	0.445181426	0.447	0.31	2.62E-05
Maf	1.15E-09	-0.451384683	0.528	0.633	2.69E-05
Cap1	1.17E-09	0.398572219	0.374	0.236	2.75E-05
Ctsa	1.18E-09	0.37573626	0.309	0.179	2.76E-05
Mthfs	1.42E-09	0.455044269	0.55	0.43	3.34E-05
Rnf213	1.59E-09	0.532530869	0.487	0.348	3.74E-05
Il10ra	1.67E-09	-0.4009194	0.451	0.561	3.91E-05
Rhobtb1	1.77E-09	-0.46793002	0.273	0.399	4.14E-05
A830008E24Rik	1.79E-09	-0.563269179	0.282	0.397	4.19E-05
Mroh1	1.98E-09	0.377635347	0.298	0.17	4.64E-05
Arhgap45	2.26E-09	-0.328419122	0.779	0.822	5.29E-05
Gm20275	2.28E-09	0.432867496	0.435	0.296	5.35E-05
Dpy19l4	2.33E-09	0.359548791	0.575	0.445	5.45E-05
Plxna4	2.34E-09	-0.438481843	0.55	0.645	5.48E-05
Zdhhc14	2.61E-09	0.481597916	0.602	0.492	6.12E-05
Kcnk13	2.63E-09	0.37624675	0.607	0.463	6.16E-05
Gm42962	2.85E-09	0.382407099	0.277	0.156	6.69E-05
Cd33	2.95E-09	-0.429401403	0.408	0.521	6.91E-05
Mylip	3.23E-09	0.339813254	0.723	0.608	7.57E-05
Wdr44	3.62E-09	-0.481526308	0.306	0.421	8.48E-05
Mycbp2	3.67E-09	-0.287484515	0.843	0.874	8.59E-05
Hdac9	4.26E-09	0.355027761	0.799	0.705	9.99E-05
Fnip1	4.60E-09	0.344285118	0.669	0.536	0.000107882
Arhgef7	4.70E-09	0.370213519	0.288	0.168	0.000110199
Ctss	4.77E-09	-0.350310505	0.686	0.761	0.000111888
Nav1	5.38E-09	0.412718137	0.342	0.216	0.000126032
Heatr5a	5.70E-09	-0.407513998	0.444	0.548	0.00013352
Pten	5.83E-09	-0.440801207	0.509	0.588	0.000136789
Hnrnpll	5.89E-09	0.37429569	0.282	0.166	0.000138104
Ccnl1	5.94E-09	0.375606938	0.539	0.399	0.000139297
Appl2	6.08E-09	0.407445051	0.311	0.189	0.000142453
F11r	6.32E-09	-0.410965092	0.289	0.412	0.000148172
Cmtm7	7.47E-09	-0.496331284	0.286	0.397	0.000175212
Lifr	7.53E-09	-0.449223382	0.176	0.293	0.000176574
Bbs9	8.51E-09	-0.48869107	0.397	0.502	0.000199392
Nsmce2	9.25E-09	0.399125621	0.526	0.402	0.000216761
Zmiz1	1.05E-08	0.367383884	0.657	0.531	0.00024573
Fmnl2	1.08E-08	0.326955635	0.567	0.419	0.000253253
Irf8	1.11E-08	0.341484309	0.618	0.47	0.000259207
Sat1	1.23E-08	0.346090712	0.718	0.606	0.000287796
Ccnd3	1.26E-08	-0.482051542	0.488	0.595	0.000295892
Anxa3	1.29E-08	0.34843624	0.692	0.567	0.000301386
Wdr7	1.31E-08	0.375902128	0.423	0.295	0.00030719
Glul	1.42E-08	-0.42780637	0.163	0.273	0.000332043
Sipa1	1.64E-08	-0.466710674	0.255	0.364	0.000384191
Rasa4	1.73E-08	0.316558524	0.35	0.222	0.000405971
Garnl3	1.81E-08	-0.489146022	0.278	0.383	0.000425102
Akirin1	2.01E-08	0.343623778	0.281	0.164	0.000472028
Pnpla7	2.05E-08	0.385736038	0.701	0.625	0.000479459
Usp24	2.07E-08	-0.404147678	0.431	0.537	0.000484858
Tlk1	2.27E-08	0.32322815	0.526	0.376	0.000531896
Gdi2	2.30E-08	-0.370754939	0.561	0.649	0.000540162
Crlf3	2.35E-08	-0.352488126	0.518	0.611	0.00055049
Timp2	2.43E-08	0.414624666	0.312	0.196	0.000570471
Kctd12	2.56E-08	-0.431561742	0.275	0.387	0.000600541
Snta1	2.80E-08	-0.486528905	0.203	0.307	0.000656462
Rab3ip	2.91E-08	-0.482148061	0.164	0.266	0.000682777
Frrs1	3.34E-08	0.324178432	0.518	0.369	0.000783878
Rufy3	3.37E-08	0.389379971	0.414	0.288	0.000789931
Ptpra	3.82E-08	0.366635213	0.702	0.597	0.000896619
Tmem170b	3.83E-08	-0.446553212	0.186	0.29	0.000897504
Gng2	4.36E-08	-0.427934157	0.426	0.516	0.001022632
Rab40c	4.80E-08	0.355886936	0.377	0.257	0.001126429
Ddx60	4.94E-08	0.439542465	0.388	0.266	0.001157153
Cds1	5.42E-08	-0.416527541	0.249	0.358	0.001270914
Asph	6.41E-08	0.351500982	0.713	0.606	0.001502582
Eef1a1	6.70E-08	0.346244227	0.392	0.272	0.001569891
E330020D12Rik	6.75E-08	-0.37925841	0.222	0.332	0.001581895
Wdpcp	7.92E-08	0.376933111	0.283	0.174	0.001856511
Rassf3	9.10E-08	0.332556009	0.423	0.292	0.002133353
mt-Co1	9.26E-08	-0.388584763	0.259	0.37	0.002170283
Tcf7l2	1.00E-07	-0.409801505	0.321	0.43	0.002354155
Stx8	1.04E-07	0.338631371	0.46	0.323	0.002431779
Gsap	1.10E-07	0.325241645	0.558	0.423	0.002578788
Fam102b	1.17E-07	-0.357470105	0.502	0.589	0.002754585
Cmip	1.23E-07	0.308217043	0.692	0.573	0.00288034
Ptgs1	1.45E-07	-0.404245331	0.353	0.462	0.003410047
mt-Atp6	1.84E-07	-0.430879448	0.265	0.368	0.004321613
Golga4	2.05E-07	0.330942206	0.387	0.267	0.004803779
Xpo6	2.10E-07	0.307819348	0.281	0.172	0.004917012
Git2	2.10E-07	-0.375571785	0.525	0.601	0.004922547
Chst11	2.18E-07	0.34159264	0.444	0.314	0.005103938
Arfgef2	2.18E-07	0.296048164	0.304	0.191	0.005116467
Tmem87b	2.23E-07	0.306876881	0.397	0.275	0.005221407
Gm34589	2.26E-07	-0.4113243	0.157	0.255	0.005286893
Galk2	2.54E-07	0.304690754	0.368	0.245	0.005956734
Gm20528	2.69E-07	0.309096627	0.395	0.27	0.006311216
Etv6	2.74E-07	0.258424892	0.855	0.8	0.006423531
Parp8	2.80E-07	-0.386661708	0.512	0.593	0.006570839
Gpr34	2.92E-07	-0.386514355	0.559	0.638	0.006841499
Mgll	3.04E-07	-0.477518089	0.176	0.271	0.007130868
Nek6	3.05E-07	0.279808188	0.357	0.238	0.007151632
Trem2	3.28E-07	0.28044562	0.431	0.298	0.007683523
Mtus1	3.29E-07	-0.420237394	0.397	0.482	0.007722808
Atp6v1c1	3.44E-07	0.351534875	0.366	0.255	0.0080603
C9orf72	3.63E-07	0.331386399	0.293	0.184	0.008518912
Ralgps1	3.68E-07	-0.410428449	0.229	0.33	0.008620263
Atp8a2	3.91E-07	-0.313047366	0.734	0.784	0.009170504
Clasp2	4.37E-07	-0.319173464	0.661	0.703	0.010240358
Ddx31	4.42E-07	0.38148152	0.27	0.169	0.01035291
Gm26740	4.45E-07	0.303686647	0.505	0.375	0.010441316
Celf1	4.52E-07	0.315068578	0.711	0.623	0.010589275
Smim14	4.78E-07	0.325767854	0.387	0.267	0.011199427
Cmss1	5.12E-07	0.349100599	0.537	0.436	0.012014331
Pik3r1	5.67E-07	-0.291712916	0.575	0.665	0.013294881
Stat2	5.73E-07	0.419386042	0.286	0.185	0.013440191
Srsf7	6.07E-07	-0.356073853	0.438	0.521	0.014224683
Galnt7	6.47E-07	0.317912526	0.404	0.28	0.01516296
Rap1gds1	6.56E-07	-0.259537841	0.798	0.835	0.015389707
Wdfy1	6.63E-07	0.293331903	0.319	0.206	0.015534548
Dhrs3	7.45E-07	0.341171765	0.288	0.189	0.017466779
Lrba	7.53E-07	-0.445231892	0.4	0.488	0.017651946
Naip5	7.64E-07	0.37209838	0.342	0.242	0.017905046
Fgfr2	8.43E-07	0.282983834	0.61	0.503	0.019770802
Stambpl1	8.69E-07	-0.417011752	0.27	0.367	0.020361561
Rnf150	9.86E-07	0.413956532	0.395	0.289	0.023120715
Sipa1l2	1.06E-06	0.322315312	0.674	0.571	0.024921495
Csf2ra	1.09E-06	0.312470877	0.336	0.224	0.025460568
Ddi2	1.11E-06	0.299029097	0.517	0.396	0.026019612
Map3k5	1.12E-06	-0.361253899	0.373	0.465	0.02626249
Naa20	1.15E-06	0.286967919	0.261	0.16	0.027058658
Man1a2	1.23E-06	-0.312073061	0.526	0.614	0.028916063
Abcc5	1.61E-06	0.269017609	0.504	0.381	0.037779996
Rnf216	1.65E-06	-0.257704632	0.654	0.735	0.038681292
Apaf1	1.94E-06	0.358153201	0.257	0.166	0.045538685
Sdcbp	2.03E-06	0.272688432	0.419	0.299	0.047629182
Lrrc8d	2.04E-06	0.284872989	0.525	0.409	0.047824139
Mapk14	2.12E-06	-0.343157612	0.477	0.553	0.049662719
