# Supplementary material for: TREM2‐IGF1 Mediated Glucometabolic Enhancement Underlies Microglial Neuroprotective Properties During Ischemic Stroke
Source: Adv Sci (Weinh). 2023 Dec 27;11(10):2305614. doi: 10.1002/advs.202305614 (PMC10933614; doi:10.1002/advs.202305614)
Supplement: Supplementary file 5 — Supporting Information [file ADVS-11-2305614-s002.csv]

	ONTOLOGY	ID	Description	GeneRatio	BgRatio	pvalue	p.adjust	qvalue	geneID	Count
GO:0006119	BP	GO:0006119	oxidative phosphorylation	30/792	107/23355	1.27E-19	2.92E-16	2.58E-16	Atp5c1/Atp5j/Cdk1/Coq7/Cox5a/Cox5b/Cox6a1/Cox6a2/Cox7a2/Cox7c/Chchd2/Cox7a2l/Uqcrq/Ndufb6/Ccnb1/Dguok/Atp5l/Ndufs6/Mtch2/Atp5j2/Mlxipl/Uqcr10/Ndufb9/Ndufa7/Uqcrh/Uqcc2/Uqcrb/Ndufc2/Atp5h/Ndufv3	30
GO:0032981	BP	GO:0032981	mitochondrial respiratory chain complex I assembly	21/792	49/23355	1.69E-18	1.55E-15	1.37E-15	Ndufb11/Ndufa2/Ndufaf8/Ndufb6/Ndufs6/Ndufa1/Ndufs5/Ndufb5/Ndufa3/Ndufa9/Ndufb9/Ndufc1/Ndufb3/Ndufaf3/Dmac1/Ndufa6/Ndufa13/Ndufc2/Ndufb2/Ndufa11/Ndufaf2	21
GO:0033108	BP	GO:0033108	mitochondrial respiratory chain complex assembly	26/792	84/23355	2.24E-18	1.71E-15	1.51E-15	Pet100/Ndufb11/Cox17/Ndufa2/Ndufaf8/Ndufb6/Ndufs6/Ndufa1/Ndufs5/Ndufb5/Ndufa3/Ndufa9/Ndufb9/Ndufc1/Ndufb3/Ndufaf3/Dmac1/Ndufa6/Ndufa13/Uqcc2/Coa4/Ndufc2/Ndufb2/Ndufa11/Taco1/Ndufaf2	26
GO:0046034	BP	GO:0046034	ATP metabolic process	42/792	256/23355	1.94E-17	1.27E-14	1.12E-14	Atp5c1/Atp5g1/Atp5j/Atp5k/Cdk1/Coq7/Cox5a/Cox5b/Cox6a1/Cox6a2/Cox7a2/Cox7c/Chchd2/Igf1/Ldha/Mif/Cox7a2l/Uqcrq/Atp5g3/Ndufb6/Ccnb1/Dguok/Atp5l/Ndufs6/Mtch2/Atp5j2/Mlxipl/Uqcr10/Ndufb9/Ndufa7/Fis1/Uqcrh/Ola1/Atp5e/Uqcc2/Uqcrb/Atp5g2/Ndufc2/Atp5h/Ndufv3/Fam20c/Trem2	42
GO:0042775	BP	GO:0042775	mitochondrial ATP synthesis coupled electron transport	21/792	58/23355	1.08E-16	6.20E-14	5.48E-14	Cdk1/Coq7/Cox5a/Cox5b/Cox6a1/Cox6a2/Cox7c/Chchd2/Uqcrq/Ndufb6/Ccnb1/Dguok/Ndufs6/Mtch2/Uqcr10/Ndufb9/Ndufa7/Uqcrh/Uqcrb/Ndufc2/Ndufv3	21
GO:0042773	BP	GO:0042773	ATP synthesis coupled electron transport	21/792	62/23355	5.25E-16	2.67E-13	2.36E-13	Cdk1/Coq7/Cox5a/Cox5b/Cox6a1/Cox6a2/Cox7c/Chchd2/Uqcrq/Ndufb6/Ccnb1/Dguok/Ndufs6/Mtch2/Uqcr10/Ndufb9/Ndufa7/Uqcrh/Uqcrb/Ndufc2/Ndufv3	21
GO:0022900	BP	GO:0022900	electron transport chain	22/792	84/23355	4.50E-14	1.87E-11	1.66E-11	Cdk1/Coq7/Cox5a/Cox5b/Cox6a1/Cox6a2/Cox7c/Chchd2/Uqcrq/Ndufb6/Ccnb1/Dguok/Ndufs6/Mtch2/Uqcr10/Ndufb9/Ndufa7/Ndufb3/Uqcrh/Uqcrb/Ndufc2/Ndufv3	22
GO:0022904	BP	GO:0022904	respiratory electron transport chain	21/792	80/23355	1.62E-13	6.18E-11	5.46E-11	Cdk1/Coq7/Cox5a/Cox5b/Cox6a1/Cox6a2/Cox7c/Chchd2/Uqcrq/Ndufb6/Ccnb1/Dguok/Ndufs6/Mtch2/Uqcr10/Ndufb9/Ndufa7/Uqcrh/Uqcrb/Ndufc2/Ndufv3	21
GO:0007005	BP	GO:0007005	mitochondrion organization	52/792	489/23355	3.39E-13	1.20E-10	1.06E-10	Pet100/Ndufb11/Cav2/Coq7/Cox17/Cox7a2/Chchd2/Fas/Gpx1/Igf1/Ndufa2/Rnf7/Cox7a2l/Ndufaf8/Ndufb6/Timm13/Ndufs6/Dnlz/Ndufa1/Hebp2/Higd1a/Mtch2/Gabarap/Ndufs5/Ndufb5/Ndufa3/Ndufa9/Tomm7/Ndufb9/Ndufc1/Fis1/Pam16/Ndufb3/Ndufaf3/Dmac1/Higd2a/Romo1/Ndufa6/Ndufa13/Uqcc2/Rab5if/Fundc2/Coa4/Ndufc2/Ndufb2/Ndufa11/Fam162a/Taco1/Ndufaf2/Higd1b/Trem2/Gabarapl2	52
GO:0015985	BP	GO:0015985	energy coupled proton transport, down electrochemical gradient	10/792	22/23355	8.50E-10	1.50E-07	1.32E-07	Atp5c1/Atp5g1/Atp5j/Atp5k/Atp5g3/Atp5l/Atp5j2/Atp5e/Atp5g2/Atp5h	10
GO:0015986	BP	GO:0015986	ATP synthesis coupled proton transport	10/792	22/23355	8.50E-10	1.50E-07	1.32E-07	Atp5c1/Atp5g1/Atp5j/Atp5k/Atp5g3/Atp5l/Atp5j2/Atp5e/Atp5g2/Atp5h	10
GO:0045333	BP	GO:0045333	cellular respiration	23/792	159/23355	4.61E-09	7.54E-07	6.66E-07	Cdk1/Coq7/Cox5a/Cox5b/Cox6a1/Cox6a2/Cox7c/Chchd2/Bloc1s1/Prkaca/Uqcrq/Ndufb6/Ccnb1/Dguok/Ndufs6/Mtch2/Uqcr10/Ndufb9/Ndufa7/Uqcrh/Uqcrb/Ndufc2/Ndufv3	23
GO:0006754	BP	GO:0006754	ATP biosynthetic process	13/792	54/23355	2.18E-08	3.12E-06	2.76E-06	Atp5c1/Atp5g1/Atp5j/Atp5k/Atp5g3/Dguok/Atp5l/Atp5j2/Atp5e/Atp5g2/Ndufc2/Atp5h/Trem2	13
GO:1990868	BP	GO:1990868	response to chemokine	14/792	71/23355	9.51E-08	1.15E-05	1.01E-05	Ackr1/Edn1/Cxcl1/Cxcl10/Ccl12/Ccl25/Ccl5/Ccl6/Ccl9/Cxcl2/Cxcl12/Slc12a2/Pf4/Trem2	14
GO:1990869	BP	GO:1990869	cellular response to chemokine	14/792	71/23355	9.51E-08	1.15E-05	1.01E-05	Ackr1/Edn1/Cxcl1/Cxcl10/Ccl12/Ccl25/Ccl5/Ccl6/Ccl9/Cxcl2/Cxcl12/Slc12a2/Pf4/Trem2	14
GO:0070098	BP	GO:0070098	chemokine-mediated signaling pathway	13/792	61/23355	1.04E-07	1.22E-05	1.08E-05	Ackr1/Edn1/Cxcl1/Cxcl10/Ccl12/Ccl25/Ccl5/Ccl6/Ccl9/Cxcl2/Cxcl12/Pf4/Trem2	13
GO:0015980	BP	GO:0015980	energy derivation by oxidation of organic compounds	27/792	250/23355	1.25E-07	1.43E-05	1.27E-05	Cdk1/Coq7/Cox5a/Cox5b/Cox6a1/Cox6a2/Cox7c/Chchd2/Bloc1s1/Gnas/Igf1/Ldha/Prkaca/Uqcrq/Adgrf5/Ndufb6/Ccnb1/Dguok/Ndufs6/Mtch2/Uqcr10/Ndufb9/Ndufa7/Uqcrh/Uqcrb/Ndufc2/Ndufv3	27
GO:0019221	BP	GO:0019221	cytokine-mediated signaling pathway	34/792	372/23355	1.85E-07	2.02E-05	1.78E-05	Casp4/Cav1/Ackr1/Ecm1/Edn1/Fcer1g/Cxcl1/Irgm1/Cxcl10/Il15/Il2rg/Mmp12/Ccl12/Ccl25/Ccl5/Ccl6/Ccl9/Cxcl2/Cxcl12/Ifitm6/Traip/Sigirr/Axl/Nlrc5/Txndc17/Irf7/Pf4/Zbp1/Mkks/Iigp1/Ifitm3/Ifitm1/Ifitm2/Trem2	34
GO:0042060	BP	GO:0042060	wound healing	33/792	357/23355	2.15E-07	2.30E-05	2.03E-05	Acta2/Serping1/Cav1/Cd9/Fcer1g/Fn1/Fzd6/Gja1/Gnas/Lilrb4a/Gpx1/Hpse/Igf1/Anxa1/Mmp12/Naca/Procr/Slc12a2/Prdx2/Tfpi/Thbd/Fermt2/Axl/Ppia/Tspan32/Vkorc1/Kng2/Clec7a/Pf4/Mustn1/Wfdc1/Rap2b/BC004004	33
GO:0031349	BP	GO:0031349	positive regulation of defense response	27/792	259/23355	2.57E-07	2.67E-05	2.36E-05	Ifi208/Mndal/Ctsc/Ctss/Ddt/Fcer1g/Fcgr1/Gja1/Cxcl1/Irgm1/Ifi204/Lpl/Mif/Mmp12/Rps19/Ccl5/Tyrobp/Ifi205/Ifi209/Slamf6/Ifi211/Nlrc5/Irf7/Ifi214/Zbp1/Ifi35/Trem2	27
GO:0097529	BP	GO:0097529	myeloid leukocyte migration	24/792	221/23355	5.61E-07	5.14E-05	4.55E-05	Cd9/Ddt/Edn1/Fcer1g/Cxcl1/Cxcl10/Lgals3/Anxa1/Mif/Cd200/Ppib/Rps19/Ccl12/Ccl25/Ccl5/Ccl6/Ccl9/Cxcl2/Cxcl12/Spp1/Ppia/Pf4/Pdgfd/Trem2	24
GO:0002548	BP	GO:0002548	monocyte chemotaxis	10/792	56/23355	1.65E-05	0.000838395	0.000741149	Cxcl10/Lgals3/Anxa1/Rps19/Ccl12/Ccl25/Ccl5/Ccl6/Ccl9/Cxcl12	10
GO:0070469	CC	GO:0070469	respirasome	41/809	91/23177	1.71E-35	1.09E-33	8.37E-34	Ndufb4c/Ndufb11/Cox6b1/Cox5a/Cox6a1/Cox6a2/Cox7a2/Cox7c/Cox8a/Ndufa2/Ndufa4/Cox7a2l/Uqcrq/Ndufb6/Ndufs6/Ndufa4l2/AA467197/Ndufa1/Higd1a/Ndufs5/Ndufb5/Ndufa3/Ndufa9/Cox7b/Uqcr10/Ndufb9/Ndufc1/Ndufa7/Ndufb3/Uqcrh/Uqcr11/Dmac1/Ndufa6/Ndufa13/Rab5if/Uqcrb/Ndufc2/Ndufb2/Ndufs3/Ndufa11/Ndufv3	41
GO:0005746	CC	GO:0005746	mitochondrial respirasome	37/809	79/23177	6.30E-33	3.19E-31	2.46E-31	Ndufb4c/Ndufb11/Cox5a/Cox6a1/Cox6a2/Cox7a2/Cox7c/Ndufa2/Ndufa4/Cox7a2l/Uqcrq/Ndufb6/Ndufs6/Ndufa4l2/AA467197/Ndufa1/Ndufs5/Ndufb5/Ndufa3/Ndufa9/Cox7b/Uqcr10/Ndufb9/Ndufc1/Ndufa7/Ndufb3/Uqcrh/Dmac1/Ndufa6/Ndufa13/Rab5if/Uqcrb/Ndufc2/Ndufb2/Ndufs3/Ndufa11/Ndufv3	37
GO:0098803	CC	GO:0098803	respiratory chain complex	36/809	82/23177	8.28E-31	3.50E-29	2.70E-29	Ndufb4c/Ndufb11/Cox6b1/Cox5a/Cox6a1/Cox6a2/Cox7c/Cox8a/Ndufa2/Ndufa4/Uqcrq/Ndufb6/Ndufs6/Ndufa4l2/AA467197/Ndufa1/Ndufs5/Ndufb5/Ndufa3/Ndufa9/Cox7b/Uqcr10/Ndufb9/Ndufc1/Ndufa7/Ndufb3/Uqcrh/Dmac1/Ndufa6/Ndufa13/Uqcrb/Ndufc2/Ndufb2/Ndufs3/Ndufa11/Ndufv3	36
GO:0005747	CC	GO:0005747	mitochondrial respiratory chain complex I	23/809	51/23177	1.76E-20	5.26E-19	4.05E-19	Ndufb4c/Ndufb11/Ndufa2/Ndufa4/Ndufb6/Ndufs6/Ndufa1/Ndufs5/Ndufb5/Ndufa3/Ndufa9/Ndufb9/Ndufc1/Ndufa7/Ndufb3/Dmac1/Ndufa6/Ndufa13/Ndufc2/Ndufb2/Ndufs3/Ndufa11/Ndufv3	23
GO:0030964	CC	GO:0030964	NADH dehydrogenase complex	23/809	51/23177	1.76E-20	5.26E-19	4.05E-19	Ndufb4c/Ndufb11/Ndufa2/Ndufa4/Ndufb6/Ndufs6/Ndufa1/Ndufs5/Ndufb5/Ndufa3/Ndufa9/Ndufb9/Ndufc1/Ndufa7/Ndufb3/Dmac1/Ndufa6/Ndufa13/Ndufc2/Ndufb2/Ndufs3/Ndufa11/Ndufv3	23
GO:0045271	CC	GO:0045271	respiratory chain complex I	23/809	51/23177	1.76E-20	5.26E-19	4.05E-19	Ndufb4c/Ndufb11/Ndufa2/Ndufa4/Ndufb6/Ndufs6/Ndufa1/Ndufs5/Ndufb5/Ndufa3/Ndufa9/Ndufb9/Ndufc1/Ndufa7/Ndufb3/Dmac1/Ndufa6/Ndufa13/Ndufc2/Ndufb2/Ndufs3/Ndufa11/Ndufv3	23
GO:0070069	CC	GO:0070069	cytochrome complex	14/809	31/23177	5.45E-13	1.32E-11	1.01E-11	Cox6b1/Cox5a/Cox6a1/Cox6a2/Cox7c/Cox8a/Ndufa4/Uqcrq/Ndufa4l2/AA467197/Cox7b/Uqcr10/Uqcrh/Uqcrb	14
GO:0005753	CC	GO:0005753	mitochondrial proton-transporting ATP synthase complex	11/809	20/23177	1.10E-11	2.54E-10	1.96E-10	Atp5c1/Atp5g1/Atp5j/Atp5k/Atp5g3/Atp5l/Atp5j2/Atp5e/Atp5g2/Atp5mpl/Atp5h	11
GO:0045259	CC	GO:0045259	proton-transporting ATP synthase complex	11/809	21/23177	2.25E-11	4.95E-10	3.81E-10	Atp5c1/Atp5g1/Atp5j/Atp5k/Atp5g3/Atp5l/Atp5j2/Atp5e/Atp5g2/Atp5mpl/Atp5h	11
GO:0045277	CC	GO:0045277	respiratory chain complex IV	10/809	20/23177	3.42E-10	7.22E-09	5.56E-09	Cox6b1/Cox5a/Cox6a1/Cox6a2/Cox7c/Cox8a/Ndufa4/Ndufa4l2/AA467197/Cox7b	10
GO:0000276	CC	GO:0000276	mitochondrial proton-transporting ATP synthase complex, coupling factor F(o)	8/809	12/23177	9.31E-10	1.89E-08	1.45E-08	Atp5g1/Atp5j/Atp5k/Atp5g3/Atp5l/Atp5j2/Atp5g2/Atp5h	8
GO:0045263	CC	GO:0045263	proton-transporting ATP synthase complex, coupling factor F(o)	8/809	13/23177	2.35E-09	4.58E-08	3.52E-08	Atp5g1/Atp5j/Atp5k/Atp5g3/Atp5l/Atp5j2/Atp5g2/Atp5h	8
GO:0016469	CC	GO:0016469	proton-transporting two-sector ATPase complex	13/809	49/23177	8.52E-09	1.60E-07	1.23E-07	Atp5c1/Atp5g1/Atp5j/Atp5k/Atp6v0c/Atp5g3/Atp5l/Atp5j2/Atp6v1f/Atp5e/Atp5g2/Atp5mpl/Atp5h	13
GO:0033177	CC	GO:0033177	proton-transporting two-sector ATPase complex, proton-transporting domain	9/809	22/23177	2.43E-08	4.41E-07	3.39E-07	Atp5g1/Atp5j/Atp5k/Atp6v0c/Atp5g3/Atp5l/Atp5j2/Atp5g2/Atp5h	9
GO:0005751	CC	GO:0005751	mitochondrial respiratory chain complex IV	7/809	12/23177	4.18E-08	7.31E-07	5.63E-07	Cox5a/Cox6a1/Cox6a2/Cox7c/Ndufa4/Ndufa4l2/AA467197	7
GO:0043209	CC	GO:0043209	myelin sheath	22/809	213/23177	5.98E-06	9.78E-05	7.53E-05	Ass1/Atp5c1/Cdc42/Cldn5/Cox5a/Cox5b/Cox6a1/Gnb4/Hba-a1/Hspa2/Mif/Ndrg1/Nme2/Prdx1/Prdx2/Uba52/Ppia/Rala/Pllp/Ndufs3/Atp5h/Rps27a	22
GO:0005764	CC	GO:0005764	lysosome	33/809	472/23177	0.000135813	0.001601329	0.001233454	Acp5/Gla/Ass1/Atp6v0c/Cd63/Cd68/Cst7/Ctla2a/Ctla2b/Ctsc/Ctsl/Ctss/Fth1/Bloc1s1/Ggh/Gja1/Gm2a/H2-DMa/H2-DMb1/Hpse/Irgm1/Lamp2/Anxa1/Dtx3l/4930486L24Rik/Rab7b/Siglecf/Gabarap/Tmem9b/Lamtor4/Ifitm3/Npc2/Lamtor2	33
GO:0005750	CC	GO:0005750	mitochondrial respiratory chain complex III	4/809	11/23177	0.000399565	0.003751476	0.002889645	Uqcrq/Uqcr10/Uqcrh/Uqcrb	4
GO:0045275	CC	GO:0045275	respiratory chain complex III	4/809	11/23177	0.000399565	0.003751476	0.002889645	Uqcrq/Uqcr10/Uqcrh/Uqcrb	4
GO:0005758	CC	GO:0005758	mitochondrial intermembrane space	8/809	83/23177	0.008388425	0.048328764	0.037226143	Cox17/Chchd2/Bloc1s1/Timm13/Timm8b/Uqcc2/Coa4/Glrx	8
GO:0009055	MF	GO:0009055	electron transfer activity	24/774	88/22682	1.31E-15	4.75E-13	4.14E-13	Cox5a/Cox6a1/Cox6a2/Cox6c/Cox7a2/Cox7c/Cox8a/Ndufa2/Ndufa4/Cox7a2l/Uqcrq/Glrx3/Ndufa4l2/AA467197/Cox7b/Ndufa7/Uqcrh/Uqcr11/Ndufa13/Ndufc2/Ndufs3/Sh3bgrl3/Ndufaf2/Glrx	24
GO:0015078	MF	GO:0015078	proton transmembrane transporter activity	24/774	113/22682	5.41E-13	9.80E-11	8.54E-11	Atp5c1/Atp5g1/Atp5j/Atp5k/Atp6v0c/Cox5a/Cox6a1/Cox6a2/Cox6c/Cox7a2/Cox7c/Cox8a/Ndufa4/Cox7a2l/Atp5g3/Atp5l/Ndufa4l2/AA467197/Atp5j2/Cox7b/Atp6v1f/Atp5e/Atp5g2/Atp5h	24
GO:0004129	MF	GO:0004129	cytochrome-c oxidase activity	12/774	22/22682	1.08E-12	1.12E-10	9.77E-11	Cox5a/Cox6a1/Cox6a2/Cox6c/Cox7a2/Cox7c/Cox8a/Ndufa4/Cox7a2l/Ndufa4l2/AA467197/Cox7b	12
GO:0008009	MF	GO:0008009	chemokine activity	10/774	42/22682	1.10E-06	6.67E-05	5.81E-05	Cxcl1/Cxcl10/Ccl12/Ccl25/Ccl5/Ccl6/Ccl9/Cxcl2/Cxcl12/Pf4	10
GO:0046933	MF	GO:0046933	proton-transporting ATP synthase activity, rotational mechanism	6/774	13/22682	2.16E-06	0.000120704	0.000105151	Atp5c1/Atp5j/Atp5l/Atp5j2/Atp5e/Atp5h	6
GO:0003954	MF	GO:0003954	NADH dehydrogenase activity	7/774	28/22682	3.32E-05	0.001335702	0.001163588	Ndufa2/Ndufa9/Ndufa7/Ndufa13/Ndufc2/Ndufs3/Ndufaf2	7
GO:0005125	MF	GO:0005125	cytokine activity	21/774	229/22682	4.15E-05	0.001583339	0.001379315	Cmtm7/Bmp1/Ctf1/Edn1/Cxcl1/Cxcl10/Il15/Mif/Ccl12/Ccl25/Ccl5/Ccl6/Ccl9/Cxcl2/Cxcl12/Spp1/Pglyrp1/Pf4/Nampt/Scgb3a1/Cmtm8	21
GO:0045236	MF	GO:0045236	CXCR chemokine receptor binding	5/774	15/22682	0.00010313	0.003398609	0.002960675	Cxcl1/Cxcl10/Cxcl2/Cxcl12/Pf4	5
GO:0008137	MF	GO:0008137	NADH dehydrogenase (ubiquinone) activity	6/774	25/22682	0.000157282	0.004561189	0.00397345	Ndufa2/Ndufa7/Ndufa13/Ndufc2/Ndufs3/Ndufaf2	6
GO:0050136	MF	GO:0050136	NADH dehydrogenase (quinone) activity	6/774	25/22682	0.000157282	0.004561189	0.00397345	Ndufa2/Ndufa7/Ndufa13/Ndufc2/Ndufs3/Ndufaf2	6
GO:0042379	MF	GO:0042379	chemokine receptor binding	10/774	76/22682	0.000252035	0.006525916	0.005685008	Cxcl1/Cxcl10/Ccl12/Ccl25/Ccl5/Ccl6/Ccl9/Cxcl2/Cxcl12/Pf4	10
GO:0003955	MF	GO:0003955	NAD(P)H dehydrogenase (quinone) activity	6/774	28/22682	0.000306622	0.007665546	0.00667779	Ndufa2/Ndufa7/Ndufa13/Ndufc2/Ndufs3/Ndufaf2	6
GO:0019825	MF	GO:0019825	oxygen binding	5/774	27/22682	0.001974354	0.028628139	0.024939214	Hbb-bs/Hbb-bt/Hba-a2/Hba-a1/Hbb-y	5
