# Supplementary material for: TREM2‐IGF1 Mediated Glucometabolic Enhancement Underlies Microglial Neuroprotective Properties During Ischemic Stroke
Source: Adv Sci (Weinh). 2023 Dec 27;11(10):2305614. doi: 10.1002/advs.202305614 (PMC10933614; doi:10.1002/advs.202305614)
Supplement: Supplementary file 6 — Supporting Information [file ADVS-11-2305614-s004.csv]

	ONTOLOGY	ID	Description	GeneRatio	BgRatio	pvalue	p.adjust	qvalue	geneID	Count	Group
GO:0001764	BP	GO:0001764	neuron migration	10/275	192/23355	9.83E-05	0.003211632	0.002258966	Apbb2/Fat3/Nrp2/Fgf13/Nrp1/Prkg1/Gas6/Zmiz1/Nav1/Lrp12	10
GO:0050767	BP	GO:0050767	regulation of neurogenesis	19/275	443/23355	1.47E-06	0.000319989	0.000225071	Igf1/Apoe/Hif1a/Serpine2/Prkch/Fgf13/Nrp1/Sgk1/Cux1/Il6st/Atxn1/Rufy3/Lrp1/Man2a1/Ptpra/Chd7/Appl2/Golga4/Zeb2	19	Neuron
GO:1901215	BP	GO:1901215	negative regulation of neuron death	13/275	254/23355	1.09E-05	0.000857003	0.00060279	Igf1/Apoe/Cacna1a/Hif1a/Csf1/Atg7/Nrp1/Dtnbp1/Bcl2/Bcl2l1/Lrp1/Grn/Slc23a2	13	Neuron
GO:0050770	BP	GO:0050770	regulation of axonogenesis	9/275	186/23355	0.000376153	0.007466442	0.005251672	Apoe/Cacna1a/Kif13b/Fgf13/Nrp1/Rufy3/Lrp1/Golga4/Zeb2	9	Olig
GO:0045773	BP	GO:0045773	positive regulation of axon extension	5/275	55/23355	0.000469394	0.008536955	0.006004638	Apoe/Nrp1/Rufy3/Lrp1/Golga4	5	Olig
GO:0031103	BP	GO:0031103	axon regeneration	4/275	53/23355	0.003501703	0.028729531	0.020207491	Xylt1/Bcl2/Lrp1/Grn	4	Olig
GO:0003018	BP	GO:0003018	vascular process in circulatory system	8/275	221/23355	0.004821707	0.035532423	0.024992441	Apoe/Hif1a/Kcnma1/P2rx4/Abr/Prkg1/Tbxas1/Lrp1	8	EC
GO:0001570	BP	GO:0001570	vasculogenesis	7/275	97/23355	0.000151422	0.004367577	0.003072022	Myo1e/Xdh/Nrp1/Tgfbr2/Sgpl1/Rin2/Zmiz1	7	EC
GO:0043542	BP	GO:0043542	endothelial cell migration	10/275	218/23355	0.000276021	0.006171631	0.00434094	Sash1/Igf1/Apoe/Hif1a/Nrp1/P2rx4/Hdac9/Rin2/Anxa3/Grn	10	EC
GO:0048143	BP	GO:0048143	astrocyte activation	3/275	19/23355	0.001360733	0.015999447	0.011253532	Lrp1/Trem2/Grn	3	Astro
GO:0048708	BP	GO:0048708	astrocyte differentiation	6/275	86/23355	0.000539608	0.009138682	0.006427875	Serpine2/Il6st/Lrp1/Abl2/Trem2/Grn	6	Astro
