# Supplementary material for: TREM2‐IGF1 Mediated Glucometabolic Enhancement Underlies Microglial Neuroprotective Properties During Ischemic Stroke
Source: Adv Sci (Weinh). 2023 Dec 27;11(10):2305614. doi: 10.1002/advs.202305614 (PMC10933614; doi:10.1002/advs.202305614)
Supplement: Supplementary file 7 — Supporting Information [file ADVS-11-2305614-s003.csv]

Description	BgRatio	pvalue	p.adjust	qvalue	geneID	Count
regulation of mitochondrion organization	125/23355	0.005583316	0.033312224	0.014939878	Igf1/Trem2	2
energy reserve metabolic process	89/23355	0.002876625	0.022986295	0.010308902	Gnas/Igf1	2
regulation of ATP metabolic process	92/23355	0.003069978	0.02408491	0.010801609	Igf1/Trem2	2
myeloid cell activation involved in immune response	99/23355	0.003544243	0.026212632	0.011755851	Lilrb4a/Trem2	2
glial cell differentiation	255/23355	0.001479159	0.015220329	0.006826019	Igf1/Serpine2/Trem2	3
glial cell proliferation	56/23355	0.001151641	0.013082646	0.00586731	Igf1/Trem2	2
regulation of macrophage migration	45/23355	0.000744765	0.010030662	0.004498555	Cd9/Trem2	2
gliogenesis	343/23355	0.000224533	0.005809277	0.002605346	Cd9/Igf1/Serpine2/Trem2	4
